# Supplementary material for: MRI-based Brain Healthcare Quotients: A bridge between neural and behavioral analyses for keeping the brain healthy
Source: PLoS One. 2017 Oct 27;12(10):e0187137. doi: 10.1371/journal.pone.0187137 (PMC5659647; doi:10.1371/journal.pone.0187137)
Supplement: S1 Data — (XLSX) [file pone.0187137.s001.xlsx]

## Sheet: Data_for_PLOS_all
ID	GMBHQ	FABHQ	age	sex	BMI	hypertension	hypotension	pulse	weekday_rest	weekday_housework	weekday_meal	holiday_personal_business	holiday_meal	holiday_rest	holiday_travel	socioeconomic	financial_worry	life_satisfaction	life_improve	postmaterialism	epicureanism	asceticism	residual_model1.1	residual_model1.2	residual_model1.3	residual_model2.1	residual_model2.2	residual_model2.3
1	94.9	94	47	1	24.9	1	0	79	0	0	1.75	0	1.5	0	0	3	0	3	4	1	1	0	-4.9927	-4.29857	-4.27546	-4.75437	-4.8954	-3.37671
2	108.6	102.5	56	2	23.3	0	0	69	0.75	0	2.25	0.5	2.5	0	1.75	4	0	3	4	3	0	1	4.26998	3.87265	3.37179	4.19154	4.73718	4.47564
3	94.6	99.9	58	1	21.9	0	0	63	2	0	1.75	0.75	1.25	1.5	2	3	1	2	3	3	0	0	3.21889	2.81165	2.37915	3.18051	3.59178	2.5993
4	110.2	100.8	31	1	22.3	0	0	85	1.5	1.5	2	2	2	0	3	3	0	4	6	3	1	0	-1.55501	-1.40018	-3.57238	-1.28905	-2.99483	-3.65624
5	104.1	104.1	46	2	19.5	0	0	58	1	2.75	2.25	1	4	2.5	0	3	1	3	4	2	0	0	3.76854	2.65776	3.23751	3.93462	4.13221	3.79322
6	115.7	102.3	32	2	20	0	1	65	0	0	1.75	0	3	0	0	4	1	4	4	3	0	0	-0.973483	0.825414	2.24918	-1.26819	-0.179122	-1.29628
7	94.2	103.9	42	1	20.4	1	0	65	0	0	2.25	1.5	3.25	0	0	3	0	3	5	2	0	0	3.85658	3.78487	3.88548	4.10354	2.99749	3.01754
8	99.8	92.9	51	1	25	1	0	68	0	0	1.75	0.75	2	0	0	4	0	3	#NULL!	3	0	1	-5.85	-5.82818	-4.44987	-5.50567	#NULL!	#NULL!
9	106.6	104	47	2	20.8	0	0	58	1	0	1.75	1.5	1.5	0.5	2	3	1	3	4	1	1	0	3.87868	2.7863	3.06652	4.04304	4.2281	5.20792
10	98.6	102.4	45	2	20.3	1	0	61	0	0	0.75	1.25	3.25	4	0	3	0	3	4	3	1	0	1.85839	1.40728	2.66392	2.28391	2.54145	2.13224
11	92.5	101	43	1	30.1	1	0	74	1	0	2	0	2.5	5	0	2	0	2	4	3	1	0	0.568844	0.732243	0.213195	1.89692	1.08997	0.609842
12	105.9	103	31	1	23.8	0	0	51	0	0	1.75	1	2.75	3	0	3	0	3	5	1	1	0	0.644993	-0.836645	0.245348	0.910946	-0.0572622	1.26162
13	108.9	106	25	1	22.6	1	0	72	1.5	0	2	2.5	1.5	5	0	#NULL!	1	3	#NULL!	2	0	0	2.38413	2.33652	1.04804	#NULL!	#NULL!	#NULL!
14	96.4	100.5	57	1	22.8	0	0	59	2.5	0	1.25	0.5	1.75	7	0	3	0	4	3	3	1	0	3.60875	2.99058	3.30799	3.8298	4.88124	4.78264
15	104.6	105	40	1	18.8	0	0	92	0	0.5	1	0	2	1.5	0	4	0	3	4	3	1	0	4.53629	5.19365	5.58945	4.30174	4.67436	4.48667
16	92.7	105	49	1	27.2	1	0	62	0.75	0	2.25	1.25	3.5	4.25	0	4	0	3	5	3	1	0	5.82971	5.52594	5.50475	6.1775	5.40967	5.0638
17	88	96.4	61	1	22.6	0	0	58	2.5	0	1.5	0.25	2.25	6	0	3	0	3	2	3	0	1	0.349327	-0.243369	0.101482	0.563472	2.30235	2.35211
18	100.9	102	49	1	18.5	0	0	70	0	0	2.25	0.25	2.25	6	0	3	1	1	4	3	1	0	3.42759	3.19167	2.0516	3.40475	2.61102	1.80764
19	117.4	109	28	1	20.8	0	0	49	1	0	2.5	2.5	2.75	2.5	0.25	4	0	3	5	3	1	0	6.01456	4.38146	4.63222	5.80073	5.29605	4.9152
20	111.4	98.5	39	2	23.5	0	0	56	0	0.75	2	2.75	2.25	2	1.75	3	0	3	#NULL!	3	0	0	-3.30247	-4.63832	-4.78882	-2.8666	#NULL!	#NULL!
21	94.3	101.2	55	1	23.9	0	0	55	1.25	0	2	1	2.5	1.75	3.25	4	0	3	4	3	1	0	3.88846	3.04097	1.75272	3.628	3.81266	3.64995
22	93.2	100.7	44	1	19.5	0	0	51	2	0	1.5	1.5	2.75	1	1	3	1	3	6	1	1	0	1.07687	-0.165558	1.06127	1.06267	-1.14354	-0.421817
23	101.3	99.6	51	2	18.4	0	0	53	0	0.75	2	2	1	1.5	1.25	3	0	#NULL!	4	3	0	0	2.01454	0.330136	-0.431987	0.734415	#NULL!	#NULL!
24	100.7	102.5	47	1	22.8	0	0	60	0	0.5	0.25	3	1	1	2	4	0	1	5	2	0	1	3.5073	2.75326	4.30948	3.26066	1.93768	2.44845
25	83.2	97.3	54	1	28	1	0	70	0	0	1.5	2	2.5	6.5	0	3	0	3	4	1	0	1	-0.819567	-0.646285	-0.747772	0.00454926	-0.224198	1.2989
26	100.6	98.9	60	1	23.3	0	0	59	0.75	0	2	0	1.75	1	0	3	1	3	4	3	0	1	2.63918	2.07622	3.08273	2.59735	2.24599	1.50211
27	93.2	106.1	56	1	26.1	0	0	71	0	0	1.5	1.75	2.75	0	2.75	3	0	3	6	3	0	1	8.40072	8.12526	8.26993	9.22138	6.91223	6.26098
28	96.7	103.8	49	1	22.1	1	0	75	0	0	1.25	2.25	2.25	5.75	0	4	0	4	5	3	0	0	5.22759	5.766	5.08049	4.9775	4.49978	3.77664
29	106.1	104.2	33	2	20.8	0	1	50	2.5	1	1.75	1.5	2	3	2	3	0	3	4	3	1	0	1.13666	2.23199	2.2014	1.5829	1.99081	1.56162
30	102.6	100.8	42	1	24.1	1	0	68	0.5	0.75	1	2	1.25	3.25	0	4	0	3	5	3	0	0	0.756582	0.829263	1.3991	0.518576	-0.161535	-0.920548
31	109.1	103.8	42	2	21.5	0	0	76	0	3	2.5	0	2.75	3	2.25	3	1	3	4	1	1	0	2.62796	2.30994	0.0137723	2.80095	3.04866	4.02016
32	96.9	103.6	40	2	31.2	0	0	61	3.5	0	1.5	0	1.75	14.75	0	1	0	3	3	2	0	0	1.40979	0.116525	-0.94982	3.41175	3.90774	3.90435
33	106.9	96.1	35	2	22.2	1	0	73	0.5	0	0.5	0.5	2	4.5	0	3	0	3	4	2	0	1	-6.54305	-6.60059	-5.78849	-6.10027	-5.71741	-5.23487
34	103.3	96	44	2	19.6	1	0	82	0	0	2	2	1.25	0	2	3	0	4	6	3	0	1	-4.75175	-4.2105	-5.78923	-4.32451	-5.81967	-6.55992
35	111.4	101.8	44	2	24	0	0	92	0	2.25	2.75	1.5	3.25	3	3	3	0	3	#NULL!	3	0	0	1.04825	1.53713	-2.34035	1.47549	#NULL!	#NULL!
36	96.2	101.7	49	2	28.4	1	0	101	0	0	0.75	0.25	1.5	3	0	1	1	1	2	#NULL!	0	0	1.40109	2.73237	3.14846	3.1298	3.91305	#NULL!
37	109.5	99.8	42	2	19.5	0	0	62	2.75	1.75	1.25	1	1.25	6.5	0	4	0	4	6	3	0	1	-1.37204	-2.3639	-1.8597	-1.42631	-2.47047	-3.07745
38	100.6	103	41	2	18.6	0	0	71	1.5	3.5	2.5	1.5	2.5	1.5	0	3	0	4	4	3	1	0	1.61782	1.04074	0.948428	2.05024	2.64801	2.25636
39	99.1	103	39	2	19.8	0	0	66	1.5	6.75	1.25	0.75	2	4.25	1	3	1	3	#NULL!	2	1	0	1.19753	0.342991	0.527554	1.3757	#NULL!	#NULL!
40	107.5	106.2	40	2	20.1	0	0	70	0	4.5	2.5	1.25	1.5	0	0	#NULL!	0	#NULL!	#NULL!	#NULL!	0	0	4.60767	3.96406	4.30545	#NULL!	#NULL!	#NULL!
41	115.8	100.6	37	2	20.7	0	1	72	2	5.75	1	3	1	2.25	0	3	0	3	4	2	0	1	-1.62276	0.60506	1.99665	-1.18343	-0.82564	-0.339763
42	108.3	100.1	36	2	21.8	0	1	69	3.75	0	2	0	1.25	1.75	0	3	0	2	4	2	0	0	-2.33291	-0.26788	0.230577	-1.89185	-1.81163	-1.74586
43	93.4	99.2	52	2	22.2	1	0	66	0.5	5.25	2	0.5	2	3	0	3	0	3	4	1	0	1	0.129406	0.0477553	-0.112539	0.542833	0.71266	2.13919
44	109.8	102.2	51	2	18.3	0	0	70	1.5	3.5	1.5	0	1.5	3	1	3	0	3	#NULL!	2	0	1	4.61454	3.74837	2.53697	3.33442	#NULL!	#NULL!
45	114.2	103.6	38	2	16.8	0	0	65	0	3.5	2.5	1	2.5	0	0	3	1	3	4	2	0	0	3.28266	1.93663	1.24265	1.76728	2.06512	1.7128
46	108.3	104.6	50	2	21.6	0	0	77	3.5	1.5	1.25	2	2	2.5	0	3	0	3	4	2	0	0	5.10912	4.98643	5.82725	5.526	5.72089	5.83419
47	112.4	101.1	43	2	22.2	1	0	77	1	5.25	1.25	1	1	2.75	0.5	2	1	2	#NULL!	2	1	0	0.138106	0.420294	0.292146	0.79433	#NULL!	#NULL!
48	99.2	101.3	44	2	17.9	0	0	68	0	6	1.5	3	1.5	2.5	0	3	1	2	3	3	1	0	2.24353	1.15229	0.847828	0.717785	1.678	0.970439
49	117.4	102.9	44	2	21.6	0	0	78	3	4	1.25	0.5	1.75	5	0	5	0	1	4	1	1	0	2.14825	1.96329	2.09151	1.60557	2.1473	3.79254
50	101.4	95.9	51	2	18.4	0	0	77	0	0	1.75	1	2	0	0	3	0	3	5	2	1	0	-1.68546	-2.21471	-2.57607	-2.96558	-3.8109	-3.46762
51	111.2	101.5	53	2	20.8	0	0	56	0	1	1.75	0.5	1	1.5	0	4	0	3	4	3	1	0	2.63955	1.56131	3.09831	2.56629	3.14952	2.89024
52	111.3	99.8	39	2	20.8	0	0	74	0	0	1	0.25	1.5	1	0	3	1	3	3	3	0	1	-2.00247	-2.47196	-0.838669	-1.8243	-0.511327	-1.21025
53	118.3	104.2	37	2	17.5	0	0	64	4.75	3.25	0.75	1.25	1	6.75	0	3	1	3	3	2	0	0	3.67252	2.25995	1.90065	2.15886	3.4969	3.31609
54	109.5	107.2	40	2	22	0	0	79	5	4.25	2.25	0.75	2.5	2	4.5	3	0	3	4	3	0	1	5.60767	5.39724	1.92332	6.04182	6.36202	5.93723
55	109.6	102.5	41	2	22.2	1	0	83	0	3.5	1	1.75	1.5	3.5	0	3	0	3	4	1	1	0	1.11782	1.65199	1.67677	1.55024	1.85791	3.27337
56	98	103.5	54	2	20.8	0	0	81	1	6.5	3	0	4.5	1.5	0	3	0	3	4	3	0	1	4.84969	4.99314	3.87452	5.25967	5.40443	5.00296
57	102.2	94.1	55	2	25.4	1	0	72	0	1	2	0.5	2	0	0	2	1	3	3	1	0	1	-4.93804	-4.89217	-3.74152	-3.70466	-3.01811	-1.99566
58	111	103.3	36	2	21.5	0	0	75	0.75	0	1.5	1.25	1.25	1.25	0.5	3	0	#NULL!	4	2	0	0	0.867094	0.390538	0.969741	1.30815	#NULL!	#NULL!
59	99.3	105.6	44	2	34.2	0	0	79	0	0	1	0	3	1	0	2	1	#NULL!	4	3	0	0	4.25037	3.89707	6.11832	5.50275	#NULL!	#NULL!
60	114.1	104.4	48	2	18.9	0	0	63	1	4	2	1.5	0	1	1	3	1	#NULL!	4	1	0	0	4.48883	3.6555	3.97859	4.65145	#NULL!	#NULL!
61	93.2	99	58	1	25	1	0	60	0	0	2.5	2.5	2.5	2.5	0	3	1	3	5	1	1	0	1.72101	1.48658	1.74944	2.28051	0.926546	1.84476
62	101.4	101.7	51	2	20	0	1	73	4.5	3	2.25	0.5	3	3	0	3	0	3	4	3	1	0	2.41926	4.95282	4.68682	2.83442	3.01677	2.61756
63	90.3	95	61	1	22.3	1	0	67	1	0	3	1.25	3	2	2.75	4	0	3	4	3	0	0	-1.05067	-0.676509	-3.93719	-1.32149	-1.21202	-1.76622
64	109	106.3	54	2	18.9	0	0	72	2	1.5	2.25	1.5	1.75	2	1	4	0	3	5	3	1	0	7.64969	7.35996	6.71699	7.5747	7.11774	6.68695
65	98.9	98.1	50	2	19.4	0	0	54	3	0	1.5	1	1.5	0	2.5	1	1	1	#NULL!	2	1	0	-1.39088	-2.62059	-2.06936	-0.261784	#NULL!	#NULL!
66	94.9	98.4	59	2	29.4	1	0	82	0	3	1	0	0	0	4	3	1	3	4	1	0	1	0.202534	0.803321	-0.156465	0.944047	0.978735	1.97128
67	95.6	97.1	57	2	16.4	0	1	85	3.25	0	2	2	4	0	0	3	1	2	4	1	1	0	0.775407	3.57198	2.54308	-0.772788	-1.00315	-0.0308879
68	100.6	98.5	62	2	17.7	0	0	61	0.5	3	2.5	4	2.5	1	0	3	0	3	4	3	0	1	3.22613	2.12918	1.43725	1.92701	1.97153	1.58337
69	108	102.4	58	1	19.5	1	0	68	5	0	1	2	2	0	0	2	1	2	4	2	0	0	5.71889	6.08599	7.54303	6.16547	5.12313	4.73654
70	97	96.4	64	2	27.4	0	0	90	0	7	0	2	0	0	0	4	0	2	3	3	0	0	-0.746744	-0.202578	2.96936	-0.24112	0.941836	0.44835
71	96.6	97.1	66	1	19.6	1	0	67	2.5	0.75	0.75	0	1.5	6.5	0	1	1	2	#NULL!	1	0	0	2.10005	2.56622	2.70211	3.01778	#NULL!	#NULL!
72	84.1	95.2	68	1	17.6	0	0	84	0	0	2.5	2	2	4	0	4	0	3	4	3	0	1	2.31562	2.67818	-0.124998	0.337431	0.359189	0.210872
73	90.4	101.8	51	1	22.1	0	0	59	1	0	2	2	2.5	1.5	0	2	1	2	5	1	0	1	3.64788	2.91931	3.77068	4.10655	2.12426	2.86273
74	81.7	104.1	61	1	24.7	0	0	68	0	0	3.25	1	3	1	1	#NULL!	0	4	4	3	0	1	8.04933	7.93795	6.35776	#NULL!	#NULL!	#NULL!
75	84.1	90	68	2	19.1	0	0	82	0	4.25	2.75	0.5	3	2	0	3	1	3	3	2	0	0	-5.70828	-5.2591	-6.22435	-5.5802	-4.63061	-4.7598
76	99.6	95.8	54	1	21.1	0	0	59	1	0	2.25	3.5	2.5	2	0	4	0	3	5	3	0	1	-1.72168	-2.39505	-1.95564	-1.98041	-2.8109	-3.1557
77	96.4	99.7	54	2	17.4	0	0	54	1	2.25	2.5	1	1.75	5	1	3	0	3	4	3	0	1	2.74497	1.1639	-0.950878	1.45967	1.60443	1.20296
78	97.5	94.1	53	1	26	1	0	96	1.5	0	2	3	2	0	0	3	1	1	2	3	1	0	-4.22971	-2.82341	-3.07811	-3.66158	-2.45009	-2.90047
79	94.1	95.4	58	1	22.4	1	0	78	3	0	1.5	0	0.75	4	0	3	0	3	3	3	0	0	-1.28111	-0.432699	-1.07482	-1.06178	-0.31298	-0.83561
80	101.4	97.9	50	2	19.7	0	0	75	0	3.75	2	0	3.25	1	0	3	1	2	5	1	1	0	-1.59088	-1.80983	-1.35745	-1.43171	-2.60202	-1.81459
81	92.1	94.1	54	1	23.8	0	0	63	4.5	0	1.25	2.25	2	4.25	0	4	0	4	6	3	0	1	-3.42168	-3.90253	-3.07411	-3.68041	-5.24846	-5.74222
82	77.1	95.1	69	1	21.6	0	0	62	0	1	4	0	3.5	3	0	3	0	3	3	2	0	0	0.730483	0.477519	-1.48088	0.930812	1.54177	1.95313
83	92.6	96.1	51	1	19.6	0	0	57	1.75	0	1.25	0.5	0.75	3.75	0	3	0	3	5	3	0	1	-2.05212	-2.87695	-1.63883	-1.8207	-3.03953	-3.52594
84	101.5	100.1	50	2	23	0	0	58	2	5	2.5	1	3	0	1.5	3	0	3	5	3	1	0	0.609117	-0.428063	-0.532337	1.026	0.193215	-0.380837
85	96.7	95.8	51	1	18.9	0	0	76	0.5	0	2.25	2.75	2.5	3.25	0	2	0	3	3	2	0	0	-2.35212	-2.26246	-2.97351	-1.63574	-1.22516	-0.980385
86	105.6	100.4	41	1	24.2	1	0	76	0	0	1.5	2	2	0.5	1	4	0	4	5	3	0	1	0.146438	0.585769	0.196548	-0.0898416	-0.467314	-0.809553
87	83.8	102.2	50	1	27.9	1	0	84	1	0	1.25	0.5	3.5	4	0	4	0	3	4	3	0	1	3.23985	4.01337	4.16503	3.58592	3.83323	3.65493
88	103.4	102.3	45	1	23.2	0	0	87	0.5	0	1.5	1.5	1	5	1	3	0	2	4	2	0	0	2.88702	3.39572	1.85689	3.12879	2.72271	2.89671
89	99.9	105.6	48	1	23.6	0	0	62	0	0	2.25	1.5	2.5	3.75	0	2	0	3	3	1	1	0	6.81745	6.17807	6.00282	7.53901	7.98718	9.54411
90	89.3	83.1	57	1	21.5	1	0	76	2.5	0	2	0.75	3.25	0	0	2	1	1	2	1	1	0	-13.7913	-13.0575	-13.1525	-13.3429	-12.6075	-11.3565
91	96.4	96.7	51	1	20.3	0	1	78	0	1.5	1.25	0	0	0	1.5	3	0	3	4	2	0	0	-1.45212	1.56418	1.70224	-1.2207	-1.41186	-1.20365
92	103.1	101.6	36	1	21.1	0	0	73	0.25	0	1.5	2	1.25	5	1.5	3	0	3	5	2	0	0	0.295716	-0.0350282	-1.27627	0.553034	-0.477829	-0.467772
93	104.8	101.4	50	1	21.6	0	0	77	0	0	2	4.5	3	4	0	4	0	3	4	3	0	1	3.03774	3.15713	2.49192	2.78592	3.03323	2.85493
94	103.7	98.1	45	1	23	0	0	72	1.5	0	1.5	1.5	2.5	2	0	3	1	3	4	1	1	0	-1.31298	-1.52625	-0.865105	-1.32892	-1.49231	-0.422581
95	94.5	99.6	50	1	23.7	0	0	70	0.5	0	0	0	1.5	3	0	3	0	3	4	3	0	0	1.23774	1.02021	3.27917	1.47088	1.29226	0.583132
96	95.6	93.5	52	1	24.1	0	0	71	0	0	1.5	0	1.5	0	1.25	1	1	1	2	2	0	0	-4.44197	-4.57457	-4.2039	-3.50007	-3.12792	-3.33899
97	96.9	95.2	55	1	34.3	1	0	71	1.75	0.25	1.75	0.5	4.5	1.25	0	3	1	3	4	2	0	0	-2.70942	-2.46961	-1.54796	-2.14474	-2.43344	-2.66421
98	103.9	103.3	45	1	31.9	1	0	89	0	0	1.5	2	2.5	1	0	3	0	3	2	3	0	1	3.28913	4.21131	4.59384	4.12879	6.06816	6.09128
99	95.9	95.6	55	1	19	0	0	101	1	0	1.75	1.5	2.25	1	0	3	1	3	4	1	1	0	-1.71154	-0.344989	-1.08322	-1.74474	-2.03344	-0.94706
100	96.7	99.7	50	1	22.2	1	0	77	1	0	2.5	5	3	4	0	4	0	3	4	3	1	0	1.33774	1.99081	0.209846	1.08592	1.33323	1.16219
101	96.4	100.2	47	1	30.4	0	0	78	1.25	0	2	2	1.5	0	0	3	1	3	4	1	1	0	0.609421	0.505273	1.6335	1.18792	0.999464	2.07252
102	98	98.9	43	1	25.7	1	0	69	1	0	2	0.25	2.25	6.5	2	3	1	3	4	3	0	1	-1.53116	-1.60841	-3.67757	-0.945751	-1.08408	-1.85628
103	96.3	94.5	49	1	21.8	0	0	69	0	0	2.75	3.75	3.5	1	1.75	3	0	3	4	3	0	0	-4.07241	-4.35647	-5.96281	-3.83754	-4.00363	-4.71442
104	98.9	101.7	42	1	21.5	0	0	71	0	1	2.75	0	4	1.5	1.75	3	1	#NULL!	3	3	0	0	1.65658	1.33998	-0.512066	1.64583	#NULL!	#NULL!
105	81.3	96.3	56	1	28.7	0	0	53	0	0	1	1.5	1.5	3	2.75	3	0	3	5	1	0	1	-1.39928	-2.54111	-1.72482	-0.578616	-1.8601	-0.506838
106	105.2	97	41	1	20.7	0	1	79	0	0	0	2	1	3.25	2.5	4	0	3	4	2	1	0	-3.25356	-0.373142	-0.399283	-3.48984	-3.12975	-2.40011
107	98.8	100.4	52	1	20.1	0	0	76	1	0	1	2	1.5	0	2	4	1	3	5	2	1	0	2.45803	2.56609	2.7523	1.94504	1.0922	1.22135
108	97.4	101.8	50	1	24.2	0	0	65	1	0.5	1.25	1	3	4.5	0	2	1	2	4	3	1	0	3.43774	2.97955	3.63556	3.89813	2.95604	2.04194
109	86.5	100.3	53	1	21.2	0	0	69	3	0	1.5	0	0.75	4.25	0	3	1	4	6	2	1	0	2.56817	2.35771	2.60345	2.53842	0.509549	0.35481
110	93.8	96.3	41	1	20.8	0	0	89	0.75	0	1	1	4	4	1	5	0	3	4	3	0	1	-3.95356	-3.4222	-4.22768	-4.6748	-3.88878	-3.94546
111	95.7	92.5	55	1	23.7	0	0	69	1	0	1.5	1	2.25	6	0	3	1	#NULL!	4	1	1	0	-4.81154	-4.98519	-5.1869	-4.84474	#NULL!	#NULL!
112	95.7	100.7	50	1	27.7	0	0	62	2.5	0	2.5	4	5	2	0	2	1	2	5	3	1	0	1.73985	0.920806	1.72773	2.79813	0.82837	-0.258903
113	97.1	97.6	52	1	18.5	0	0	65	1	0	1	0.25	2.5	0.25	0	2	1	2	3	1	0	1	-0.341973	-0.763356	1.2899	0.114969	0.175487	1.26196
114	99.5	97.7	40	1	24.4	0	0	67	0	0	2	0.75	2.25	1.5	0	4	0	3	4	2	1	0	-2.76371	-3.30964	-2.8747	-2.99826	-2.62564	-1.89766
120	101.7	100.5	48	1	21.3	0	0	70	2	0	1.5	3	1.75	6	0	4	0	3	4	2	0	0	1.71745	1.46312	1.19331	1.46908	1.74146	2.08127
121	107.2	98.6	47	1	22.5	0	0	62	1.5	0	1.25	4	2.5	4	0	3	0	3	4	3	0	0	-0.392695	-1.05048	-0.129159	-0.154373	-0.295405	-1.00952
122	96.8	94.8	51	1	19	0	0	62	0	0	1.5	1.5	1	1.5	0	4	0	4	4	3	1	0	-3.35212	-3.9363	-2.64725	-3.60567	-3.08078	-3.22593
123	100.4	92	55	1	21	0	0	63	0	0	0.75	2.25	1.25	1.5	0	3	0	1	3	3	0	0	-5.31154	-5.77398	-3.64854	-5.08703	-4.88086	-5.45692
124	99.1	94.6	57	1	24.4	0	0	75	0.5	0	0.75	2.25	2.75	0	0.75	4	0	3	4	3	0	0	-2.29125	-2.13932	-0.723214	-2.55516	-2.39556	-2.95642
125	95	94.6	53	1	23.7	0	0	88	1	0	2	2	1.25	0	0	4	0	3	4	3	1	0	-3.13183	-2.42779	-2.57811	-3.38883	-3.17911	-3.34515
126	100.1	98.4	53	1	23.6	0	0	66	3.25	0	1.5	1.25	2.25	6	0	4	0	3	4	3	0	0	0.668171	0.313321	0.250302	0.411169	0.620889	0.0533669
127	98.4	97.1	45	1	19.8	0	0	63	0	0	2.5	0.75	3	2	1.25	4	0	3	4	3	0	1	-2.31298	-2.95944	-3.90572	-2.55617	-2.2462	-2.43283
128	115.5	92.2	45	2	19.1	0	1	75	3.5	5.75	2	1	2.5	3.25	0	4	0	3	4	1	1	0	-8.34161	-5.82218	-5.97526	-8.40105	-7.71757	-6.15884
129	110.9	94.8	41	2	16.8	0	1	49	2	7.25	1.5	1.25	1.75	1.5	0	3	1	3	4	3	1	0	-4.8869	-4.11747	-3.26562	-6.40747	-6.14722	-7.00873
130	97.9	98.6	55	2	22	1	0	75	0.5	0	1.75	2.5	1.5	1	1	4	1	3	4	2	1	0	0.159839	0.566574	0.089406	-0.174586	0.336162	0.550244
131	107.1	98.3	47	2	18.6	0	0	67	1.5	0.5	1	1	1.75	1.25	0.75	2	0	3	4	3	1	0	-1.82132	-2.48052	-1.0781	-0.914292	-1.10775	-1.65023
132	111.2	94.5	43	1	28.7	0	0	83	1.5	0.5	1.25	2	1.5	6.5	0	3	0	3	4	3	1	0	-5.93116	-5.86825	-5.80211	-5.08804	-5.17895	-5.49825
133	102.7	97	50	1	18.8	0	0	77	1.5	3.5	1.5	3.25	1.5	0	1	3	0	3	4	2	0	0	-1.36226	-1.24287	-0.991403	-1.12912	-1.30774	-1.1012
134	95.7	93.7	44	1	20.8	0	0	75	1	0	0.75	0.5	1.5	4	0	3	0	3	4	1	0	1	-5.92313	-6.0104	-5.14128	-5.67963	-5.78306	-4.27662
135	99.7	97.1	48	1	22.1	0	0	75	1.5	0.75	1.5	1.25	2	4.25	0	4	0	3	4	3	1	0	-1.68255	-1.69622	-1.75353	-1.93092	-1.65854	-1.83291
136	111.5	95.4	43	2	16.8	0	1	76	0	0	1	5	3	0	0	4	0	4	4	3	0	1	-3.86662	-1.76083	-1.23234	-5.61789	-4.61924	-4.87821
137	106	91	59	2	22.2	0	0	76	2	6	1.5	2	2	1	0.5	3	0	3	4	1	1	0	-6.59958	-6.60479	-5.94338	-6.19824	-6.11613	-4.67069
138	100.9	94.2	56	2	20.1	0	0	58	1	2	1.5	1	3.5	4	0	3	0	3	4	2	0	0	-4.03002	-4.95679	-3.86382	-3.6235	-3.50379	-3.38049
139	117.3	95.8	41	2	14.6	0	0	69	2	5	2	2	2	3	0	3	1	3	#NULL!	2	1	0	-3.8869	-4.98521	-6.05791	-5.40747	#NULL!	#NULL!
140	110.7	98.3	53	2	27.1	0	0	79	5.5	6.25	2	1.5	1.5	6	0	3	0	3	4	3	0	1	-1.15833	-1.34602	-1.55797	-0.14875	0.00854619	-0.394596
141	109	92.9	52	2	23.5	0	0	69	0	11.75	0.5	0.75	2.25	0.75	0	3	0	3	4	3	1	0	-6.17059	-6.64153	-4.08369	-5.75717	-5.58734	-5.98489
142	103.6	95.8	52	2	25.7	0	0	67	3.75	2.5	1	0.75	0.75	4.5	0	2	0	3	4	3	0	1	-3.86848	-4.65214	-2.7368	-2.3722	-2.62831	-3.16973
143	115.3	93.8	41	2	22.5	0	0	71	2	6	0.75	0.5	0.5	3	0	3	0	3	4	1	1	0	-7.58218	-8.15926	-6.60272	-7.14976	-6.84209	-5.42663
144	107.1	94.9	49	2	18.7	0	0	105	1.75	5	1	0.5	3.25	3	0	1	1	2	2	1	1	0	-4.80103	-3.59443	-3.94258	-3.6702	-2.59684	-1.56478
145	109.1	99.7	44	2	18.1	0	1	86	1.25	1.5	2.25	2.75	1.75	1	1	3	0	2	4	3	1	0	0.643529	3.24903	0.883754	-0.624508	-0.644542	-1.07963
146	107.2	102.3	44	2	21.6	0	1	84	2	12.5	2.5	0	3	3.75	0	2	1	#NULL!	4	2	0	0	1.54825	4.48245	3.18179	2.20275	#NULL!	#NULL!
147	103.9	99.9	48	1	29.4	0	0	65	0.5	0	1.5	1	1.5	0	1.5	4	0	3	4	3	0	0	0.519566	-0.19189	1.09522	0.869081	1.14146	0.565606
148	106.6	95.2	55	1	20.7	0	0	82	0	0	2	2	2.75	0	0	5	0	3	4	3	0	0	-2.11154	-1.65949	-1.51532	-2.85696	-2.24636	-2.67395
149	100.6	86.3	46	1	17.8	0	1	69	0	0	1.25	0.5	1	0	0	1	1	1	#NULL!	3	0	0	-11.2076	-9.14142	-8.80299	-11.9506	#NULL!	#NULL!
